# Supplementary material for: Tailoring InSb Nanowires for High Thermoelectric Performance Using AAO Template-Assisted Die Casting Process
Source: Nanomaterials (Basel). 2022 Jun 13;12(12):2032. doi: 10.3390/nano12122032 (PMC9227088; doi:10.3390/nano12122032)
Supplement: Supplementary file 1 [file nanomaterials-12-02032-s001.zip]

Archive with 1 entries (1 files):
- nanomaterials-1731300-supplementary.pdf
